# Supplementary material for: Achieving Optimal Transfection Conditions in Chicken Primordial Germ Cells Under Feeder- and Serum-Free Medium
Source: Animals (Basel). 2025 Feb 18;15(4):590. doi: 10.3390/ani15040590 (PMC11851890; doi:10.3390/ani15040590)
Supplement: Supplementary file 1 [file animals-15-00590-s001.zip]

Archive with 2 entries (2 files):
- Supplementary Figure S1-S2.pdf
- Supplementary Table S1-S4.xlsx
