# Supplementary material for: Achieving Optimal Transfection Conditions in Chicken Primordial Germ Cells Under Feeder- and Serum-Free Medium
Source: Animals (Basel). 2025 Feb 18;15(4):590. doi: 10.3390/ani15040590 (PMC11851890; doi:10.3390/ani15040590)
Supplement: Supplementary file 1 [file animals-15-00590-s001.zip › Supplementary Table S1-S4.xlsx]

## Sheet: Table S1
Table S1 The primers for gRNA
Name	Forward （5'→3'）	Reverse（5'→3'）
gRNA	caccgTGCGGCCCTGAAGTTAAACA	aaacTGTTTAACTTCAGGGCCGCA

## Sheet: Table S2
Table S2 The primers for amplifying HA
Name	Forward （5'→3'）	Reverse（5'→3'）
L-ARM	gtacaattcacgcgtgataggagggccatcataca	cattcttgttcctgccctgttctagataattctac
R-ARM	caggcatgctggggattaacttcagggccgcaact	cacagaatcgcagaaccatggcggccgcaggaacc

## Sheet:  Table S3
Table S3 The primers for RT-qPCR
Gene	Forward （5'→3'）	Reverse（5'→3'）
POU5F3	GGCTCAATGAGGCAGAGAAC	GGACTGGGCTTCACACATTT
DDX4	TCCATCTTTGCATGTTATCAGTCAGG	AATCCCGCCCTGCTTGTATAACAG
NANOG	AGCAGACCTCTCCTTGACCA	TTCCTTGTCCCACTCTCACC
DAZL	TCCCAGAGCCCACACAGATG	AAGTGATGCGCCCTCCTCTC
PTEN	CAGTGGCGGAACTTGCAATC	ATACCGGCAAAGGTTGAGGG
GAPDH	CCTCTCTGGCAAAGTCCAAG	CATCTGCCCATTTGATGTTG

## Sheet: Table S4
Table S4 the Primers for PCR
Name	Priner sequence（5'→3'）
Z-F	AGGAAATAATAGCAGGGTGAG
GFP-R	AGAAGAACGGCATCAAGGT
GFP-F	GCGGGTCTTGTAGTTGCC
Z-R	GGCAGCACGATCTACAGGTT
Actin-F	GACTACCTCATGAAGATCCTG
Actin-R	CTGAACCTCTCATTGCCAAT
